# Supplementary material for: Effect of PUVA and NB-UVB Therapy on the Skin Cytokine Profile in Patients with Mycosis Fungoides
Source: J Oncol. 2022 Feb 21;2022:3149293. doi: 10.1155/2022/3149293 (PMC8885178; doi:10.1155/2022/3149293)
Supplement: Supplementary Materials — Table 1S. Cytokine concentrations in the tumor tissue and surrounding tissue of patients and healthy controls before treatment. Table 2S. PUVA and NB-UVB efficacy in patients with mycosis fungoides. Table 3S. Cytokine concentrations in the tumor tissue of patients after PUVA and NB-UVB therapy. [file 3149293.f1.zip]

Archive with 3 entries (3 files):
- 3149293.f1/Table 1S (1).docx
- 3149293.f1/Table 2S.docx
- 3149293.f1/Table 3S (1).docx
